# Supplementary material for: Fibroblast Growth Factor 9 (FGF9) negatively regulates the early stage of chondrogenic differentiation
Source: PLoS One. 2021 Feb 2;16(2):e0241281. doi: 10.1371/journal.pone.0241281 (PMC7853451; doi:10.1371/journal.pone.0241281)
Supplement: S1 Raw dataset — (XLSX) [file pone.0241281.s001.xlsx]

## Sheet: Fig3.D
OD 570nm values	DAY1	DAY2	DAY3	DAY4	DAY5
Control	0.1134	0.1661	0.2479	0.3745	0.5914
	0.117	0.1652	0.2436	0.3775	0.6062
	0.1179	0.1693	0.2466	0.4125	0.5771
	0.109	0.1591	0.2425	0.4036	0.6101
Fgf9-shRNA	0.1117	0.1801	0.2654	0.4806	0.6822
	0.1085	0.1745	0.2743	0.4364	0.6806
	0.113	0.1863	0.2857	0.4568	0.6555
	0.1065	0.1918	0.2753	0.46	0.6522

## Sheet: Fig3.F
Photo	Control		Photo	Fgf9-shRNA
C-4-1	0.487179		F-2-1	0.555556
C-4-2	0.431818		F-2-2	0.54054
C-6-2	0.5		F-4-1	0.571429
C-5-2	0.44		F-4-2	0.5
C-6-1	0.413793		F-7-1	0.566667

## Sheet: Fig2.A
ATDC5 cells
2^-ΔΔCt		Col2	Col10	mmp13	Fgfr3	Fgf9	Aggrecan	Ihh	Fgfr3
	D0	1.03288	0.974905	0.988514	0.83702	0.720298	1.21982	1.04729	0.97041
		0.97716	1.20025	0.981686	1.05946	0.943874	0.886791	0.856584	0.943874
		0.990801	0.854607	1.03049	1.12766	1.47087	0.92445	1.11471	1.09177
	D5	5.00487	2.58471	0.97942	4.62675	3.10229	13.8967	1.37237	1.73708
		5.29024	2.88786	0.993092	4.75683	2.89454	15.102	1.38191	1.95432
		5.14558	2.94854	0.986233	4.95883	4.03714	15.4193	1.03288	1.95432
	D10	7.74537	44.9422	4.50023	8.57419	5.2537	103.728	7.44704	5.26585
		7.63873	51.9842	4.72397	8.51496	5.03968	108.133	6.3496	5.5661
		7.79924	49.5221	5.1337	8.81524	4.7349	102.3	6.75833	5.22948
	D15	8.11168	128.593	4.68051	1.87471	5.38893	94.1355	8.14925	8.26301
		8.57419	152.924	4.16024	1.99538	5.57897	94.7902	8.03705	8.43663
		8.22491	135.925	4.21831	1.88775	5.20537	90.9289	8.14925	8.32048

## Sheet: Fig3.B
	Fgf9 relative mRNA level (2^-ΔΔCt)
	Control	Fgf9-shRNA
0 days	1.00231	0.799221
	1.06683	0.740549
	0.935191	0.686184
5 days	6.99666	3.73213
	6.66529	4.02782
	7.14368	3.41054
10 days	13.8646	1.70527
	13.3923	1.43396
	14.2544	1.46409
15 days	14.0581	2.85469
	13.6737	2.66352
	14.3535	3.05958

## Sheet: Fig3.G
	Col2a1 relative mRNA level (2^-ΔΔCt)		Acan relative mRNA level (2^-ΔΔCt)		Col10a1 relative mRNA level (2^-ΔΔCt)		Ihh relative mRNA level (2^-ΔΔCt)		Mmp13 relative mRNA level (2^-ΔΔCt)		Fgfr3 relative mRNA level (2^-ΔΔCt)
	Control	Fgf9-shRNA	Control	Fgf9-shRNA	Control	Fgf9-shRNA	Control	Fgf9-shRNA	Control	Fgf9-shRNA	Control	Fgf9-shRNA
0 days	0.993093	1.44393	1.00463	0.664343	1.16473	2.25532	0.721965	0.604298	1.38831	0.725309	0.860551	0.862542
	1.00696	1.39474	0.844791	0.692555	0.907519	2.7384	1.41421	1.23399	0.968171	1.12246	1.10445	0.799221
	1	1.53687	1.17827	0.650671	0.946058	2.16345	0.97942	1.74513	0.743979	0.549681	1.05215	0.997692
5 days	2.63293	4.2772	13.961	32.1482	2.21914	8.07428	1.68958	5.20537	1.20581	2.55502	2.25012	3.49026
	2.80241	3.88164	13.5793	32.597	2.20381	7.74537	2.96219	6.63456	1.32869	2.08975	2.01391	3.51453
	2.61474	4.07462	13.5793	29.9953	2.04202	8.6538	1.46071	4.56306	1.23114	3.58838	2.08493	3.61334
10 days	3.04547	6.37901	54.5686	77.3502	32.597	96.3358	7.48153	6.48302	2.12383	8.28212	3.21912	3.34035
	3.13109	6.24774	54.1917	78.43	37.7045	100.427	5.07474	7.34451	2.78305	7.88986	3.21912	3.43426
	3.21912	6.16172	54.1917	75.7584	35.4243	97.6806	5.43897	6.61925	2.32409	7.3615	3.15287	3.20428
15 days	6.52812	11.3661	59.8522	100.659	153.277	362.039	6.26219	7.14368	2.37841	7.6211	4.02782	5.93809
	6.17597	11.4452	61.9629	100.659	159.786	337.794	7.76328	7.34451	3.11666	6.96441	4	5.85634
	6.30574	11.6049	62.8279	99.2733	143.013	337.794	5.9656	6.52812	2.60268	7.31065	4.02782	5.81589

## Sheet: Fig4.D
Relative mRNA level
2^-ΔΔCt	Col 2a1	Col 10a1	Mmp13	Ihh	Can	Fgfr3
DMSO D0	1.04488	0.814131	0.990801	0.692555	0.933033	1.00463
	0.988514	1.11214	1.06191	1.22264	1.06437	0.963707
	0.968171	1.10445	0.950439	1.18099	1.00696	1.03288
SC79 D0	0.817902	1.01396	1.02337	0.764895	0.905425	1.05214
	1	0.986233	1.31342	1.09682	1.11471	0.948246
	1.22264	1	0.743979	1.19196	0.990801	1.00231
DMSO D5	13.4543	9.91766	3.49026	3.04547	21.6556	3.30198
	11.0809	9.00047	5.66994	7.29378	19.2484	2.97592
	13.9288	13.3614	2.89454	4.64818	19.7895	3.18951
SC79 D5	7.79924	5.59188	1.71317	2.47369	13.1775	2.88119
	9.53566	5.74909	1.52274	4.74585	15.1369	2.84153
	9.53566	5.11004	2.34026	3.30962	14.42	2.43964
DMSO D10	19.2929	30.6965	7.32756	9.23215	29.9953	4.70219
	17.8766	23.9176	5.86989	10.173	29.5824	4.9703
	22.9433	27.4741	5.2537	11.5248	30.204	4.63746
SC79 D10	10.8278	14.2874	1.82766	3.01049	15.707	1.77769
	12.8765	10.2437	1.70527	3.89062	15.5985	2.04202
	12.0142	16.1859	1.54756	2.42839	13.8646	1.95884
DMSO D15	38.408	130.992	8.03705	13.1775	55.7152	8.67381
	40.3175	117.241	8.09296	9.71356	58.892	11.2096
	37.8792	127.41	8.49531	10.0561	57.2816	10.6787
SC79 D15	13.5479	48.8403	2.71948	5.03968	34.4556	2.20891
	15.0324	65.7993	2.97592	3.1456	36.4202	2.25532
	13.2691	60.5477	2.89454	3.53898	42.4198	2.46798
